# Supplementary material for: Benchmarking the PAM compatibility of Cas12a variants for high-throughput yeast genetic variant engineering
Source: Appl Environ Microbiol. 2025 Nov 25;91(12):e01618-25. doi: 10.1128/aem.01618-25 (PMC12724276; doi:10.1128/aem.01618-25)
Supplement: Table S2 — List of primers. [file aem.01618-25-s0003.xlsx]

## Sheet: Primers
Primers	Sequences (5’->3’)
Primers for constructing pCRCT-Cas12a
pCRCT-LbCpf1-F1	ggaagcgagttcgagtcaCCAAAAAAGAAGAGAAAGGTCGGTAGTGG
pCRCT-LbCpf1-R1	tcgcctcggtttaaacTTACTTTTTCTTTTTTGCCTGGCCGG
pCRCT-LbCpf1-BB-R1	TTGGtgactcgaactcgcttccg
pCRCT-LbCpf1-BB-F1	AAGTAAgtttaaaccgaggcgaatttcttatga
pCRCT-LbCPf1-TF1	acacataaacaaacaaaacccgccg
pCRCT-LbCPf1-TR1	TAGCCCTCGCCGTAGAAGC
pCRCT-LbCPf1-TR2	agcaacctgacctacaggaaagag
pCRCT-FnCpf1-BB-R1	tagatgctcatatccatggcGGATCCAGAACCACTACCGACC
pCRCT-FnCpf1-BB-F1	agaaccgcaacaatctcgagAAAAGGCCGGCGGCCA
FnCas12a-EP16-F1-N	ctcgagattgttgcggttctgcacga
FnCas12a-EP16-R1-C	gccatggatatgagcatctatcagga
ScFnCas12a-EP16-F1	GGTTCTGGATCCATGTCTATCTACCAAG
ScFnCas12a-EP16-R1	GGCCTTTTGTTGTTTCTATTTTGAACAAATTCG
pCRCT-BB-ScFnCas12a-EP16-F1	AATAGAAACAACAAAAGGCCGGCGGCCA
pCRCT-BB-ScFnCas12a-EP16-R1	ATAGACATGGATCCAGAACCACTACCGACC
Primers for constructing pCRCT-Cas12a-receiver
pCRCT-LbCpf1-receiver-F1	ctttaatttgcggccggtaccGCATGCAagtctactagtcagttc
pCRCT-LbCpf1-receiver-R1	cattttgaagctatgagctcCTCGAGCACagggtaataactgat
pCRCT-Cpf1-BsaI-rece-TF1	gcggccagcaaaacta
pCRCT-Cpf1-BsaI-rece-TR1	tctttgaaatggcagtattgataatg
Primers for constructing crRNA expression cassettes
pCRCT-BsaI-notRNA-BB-F1	tcatgtaattagttatgtcacgcttaca
pCRCT-BsaI-notRNA-BB-R1	cttagattagattgctatgctttctttctaatg
pCRCT-BsaI-notRNA-HR-F1	TACTAAGTGTAGAGAGACCTctttGGTCTCtcatgtaattagttatgtcacgcttaca
pCRCT-BsaI-notRNA-HR-R1	AGGTCTCTCTACACTTAGTAGAAATTcttagattagattgctatgctttctttctaatg
pCRCT-BsaI-down-tRNA-BB-F1	ctaagAATTTCTACTAAGTGTAGAGAGACCTAACAG
pCRCT-BsaI-down-tRNA-BB-R1	CACTTAGTAGAAATTcttagattagattgctatgctttctttctaatg
pCRCT-BsaI-up-tRNA-BB-F1	GACCTctttGGTCTCtcatgtaattagttatgtcacgcttacattca
pCRCT-BsaI-up-tRNA-BB-R1	acatgaGAGACCaaagAGGTCTCTCTACACTTAGTAGAAATTTGC
Primers for preparing crRNA fragments targeting ADE2
crRNA-amplify-F	GTGCTGCAAGGCGATTAAG
crRNA-amplify-R	CGGCTCGTATGTTGTGTGG
Primers for constructing LbCas12a variants
LbCas12a-D156R-F1	CACAGCCTTCACCGGCTTCTTTAGAAACAGAGAGAATATGTTTTCCGAGGAG
LbCas12a-D156R-R1	CTCCTCGGAAAACATATTCTCTCTGTTTCTAAAGAAGCCGGTGAAGGCTGTG
LbCas12a-G532R-F1	CCTCAGTTCATGCGCGGCTGGGACAAGG
LbCas12a-G532R-R1	TCCCAGCCGCGCATGAACTGAGGGTTCTGAAAATACAGC
LbCas12a-K538V-F1	GACAAGGATGTAGAGACAGACCGTCGGGCC
LbCas12a-K538V-R1	GTCTGTCTCTACATCCTTGTCCCAGCCTCTCATG
LbCas12a-Y542R-F1	GAGACAGACCGTCGGGCCACCATCCTGAG
LbCas12a-Y542R-R1	GGTGGCCCGACGGTCTGTCTCTCTATCCTTGTCCCAGC
LbCas12a-542R-Amp-F1	gcttaatcagtgaggcacctatctcag
LbCas12a-542R-Amp-R1	aggtgcctcactgattaagcattggtaac
LbCas12a-3Rv-K595R-F1	GATGCTGCCAAGGGTGTTCTTTTCTAAG
LbCas12a-3Rv-K595R-R1	AAAAGAACACCCTTGGCAGCATCTTATT
pCRCT-LbCPf1-TR4	CTGGCAGACTCGAAGCTCACC
impLb+D235R-F1	CAGGAGGGCATCAGAGTGTATAACGCCATCATCGGCGGCTTC
impLb+D235R-R1	GATGGCGTTATACACTCTGATGCCCTCCTGTGTCAGCACAAAGTTAAAG
impLb+E292R-F1	GAGCTTCTACGGCAGAGGCTATACATCCGATGAGGAGGTGCTGGA
impLb+E292R-R1	TCGGATGTATAGCCTCTGCCGTAGAAGCTCAGAGACTCCCGATCG
impLb+D350R-F1	GCACAATCTCCAAGAGAATCTTCGGCGAGTGGAACGTGATCCG
impLb+D350R-R1	ACTCGCCGAAGATTCTCTTGGAGATTGTGCTGATGGCGGGGC
impLbCas12a-mut-TF1	AGAGTTCCTGGACGATAAGGACGA
Primers for replacing DR for Fn/PrCas12a
Pr-DR-F1	ATTTCTACTATGGTAGAGAGACCTctttGGTCTCtc
Pr-DR-R1	TCTCTCTACCATAGTAGAAATTTGCACCAGCCG
Fn-DR-F1	ATTTCTACTGTTGTAGAGAGACCTctttGGTCTCt
Fn-DR-R1	TCTCTCTACAACAGTAGAAATTTGCACCAGCCG
Primers for constructing plasmids to obtain PAM-replaced strains
TATT PAM-gTATA2-F1	TCAGTGTACTAATATGGATAAGAGTCTAGACCTAACAGAAAAGTAGGTCAC
TATT PAM-gTATA2-R1	TCTAGACTCTTATCCATATTAGTACACTGAGGAACCTGGAGTCGCCAA
TCTT PAM-gTATA2-F1	TCAGTGTACTAAGATGGATAAGAGTCTAGACCTAACAGAAAAGTAGGTCAC
TCTT PAM-gTATA2-R1	TCTAGACTCTTATCCATCTTAGTACACTGAGGAACCTGGAGTCGCCAA
TTTT PAM-gTATA2-F1	TCAGTGTACTAAAATGGATAAGAGTCTAGACCTAACAGAAAAGTAGGTCAC
TTTT PAM-gTATA2-R1	TCTAGACTCTTATCCATTTTAGTACACTGAGGAACCTGGAGTCGCCAA
TGTG PAM-gTATA2-F1	TCAGTGTACTCACATGGATAAGAGTCTAGACCTAACAGAAAAGTAGGTCAC
TGTG PAM-gTATA2-R1	TCTAGACTCTTATCCATGTGAGTACACTGAGGAACCTGGAGTCGCCAA
TGTC PAM-gTATA2-F1	TCAGTGTACTGACATGGATAAGAGTCTAGACCTAACAGAAAAGTAGGTCAC
TGTC PAM-gTATA2-R1	TCTAGACTCTTATCCATGTCAGTACACTGAGGAACCTGGAGTCGCCAA
TGTT PAM-gTATA2-F1	TCAGTGTACTAACATGGATAAGAGTCTAGACCTAACAGAAAAGTAGGTCAC
TGTT PAM-gTATA2-R1	TCTAGACTCTTATCCATGTTAGTACACTGAGGAACCTGGAGTCGCCAA
TATG PAM-gTATA2-F1	TCAGTGTACTCATATGGATAAGAGTCTAGACCTAACAGAAAAGTAGGTCAC
TATG PAM-gTATA2-R1	TCTAGACTCTTATCCATATGAGTACACTGAGGAACCTGGAGTCGCCAA
TCTG PAM-gTATA2-F1	TCAGTGTACTCAGATGGATAAGAGTCTAGACCTAACAGAAAAGTAGGTCAC
TCTG PAM-gTATA2-R1	TCTAGACTCTTATCCATCTGAGTACACTGAGGAACCTGGAGTCGCCAA
Primers for constructing the NNK plasmid library of PfDHFR
crDHFR-S108N-TATG-reco-F1	gttatgggTagaacaagctgggaaagcattccaaaaaaatttaaacc
crDHFR-S108N-TATG-reco-R1	ggaatgctttcccagCttgttctAcccataactacaacattttgtaattttttag
crDHFR-S108NG-106NNK-F1	gttatgggtNNKacaagctgggaaagcattccaaaaaaatttaaacc
crDHFR-S108NG-106NNK-R1	ggaatgctttcccagCttgtMNNacccataactacaacattttgtaattttttag
crDHFR-S108NG-107NNK-F1	gttatgggtagaNNKagctgggaaagcattccaaaaaaatttaaacc
crDHFR-S108NG-107NNK-R1	ggaatgctttcccagCtMNNtctacccataactacaacattttgtaattttttag
crDHFR-S108NG-108NNK-F1	gttatgggtagaacaNNKtgggaaagcattccaaaaaaatttaaacc
crDHFR-S108NG-108NNK-R1	atgctttcccaMNNtgttctacccataactacaacattttgtaattttttag
crDHFR-S108NG-109NNK-F1	gttatgggtagaacaagcNNKgaaagcattccaaaaaaatttaaacc
crDHFR-S108NG-109NNK-R1	ggaatgctttMNNagCttgttctacccataactacaacattttgtaattttttag
crDHFR-S108NG-110NNK-F1	gttatgggtagaacaagctggNNKagcattccaaaaaaatttaaacctttaagc
crDHFR-S108NG-110NNK-R1	ggaatgcMNNcccagCttgttctacccataactacaacattttgtaattttttag
Primers for reconstructing yeast mutants
pfDHFR-S108C-TATG-F1	gttatgggTagaacaTgTtgggaaagcattccaaaaaaatttaaacc
pfDHFR-S108C-TATG-R1	ggaatgctttcccaACAtgttctAcccataactacaacattttgtaattttttag
pfDHFR-T107R-TTTG-F1	atgctttcccagctacgtcttcccataactacaacattttgtaat
pfDHFR-T107R-TTTG-R1	gttatgggaagacgtagctgggaaagcatCccaaaaaaatttaa
pfDHFR-R106A-TATG-F1	gttatgggTGCTacaagctgggaaagcattccaaaaaaatttaaacc
pfDHFR-R106A-TATG-R1	aatgctttcccagcttgtAGCAcccataactacaacattttgtaattttttag
Primers for constructing duplex editing plasmids of PfDHFR
crDHFR-S108N-double1-AAAT-F1	gttatattAAATAATTTCTACTAAGTGTGAGACCtttcGG
crDHFR-S108N-double1-AAAT-R1	CACTTAGTAGAAATTATTTaatataacatttatcctattgcttaaaggttta
crDHFR-C59R-double1-AAAT-F1	gtaaatatttaaAAATAATTTCTACTAAGTGTGAGACCtttcGG
crDHFR-C59R-double1-AAAT-R1	GTAGAAATTATTTttaaatatttacatctcttatatttcaatttttcatattttgattc
crScDHFR-S108N-TTTG-F1	TGTAGATGGATAGATTCCCAAGAAGT
crSc-S108N-TTTG-double2-F1	ctttGGTCTCTAGTGTAGATGGATAGATTCCCAAGAAGT
crScDHFR-S108N-TTTG-R1	CGACATGCCAAACTCTAAGAAGTT
crSc-S108N-TTTG-double1-R1	gaaaGGTCTCACACTTAGTAGAAATTCGACATGCCAAACTCTAAGAAGTT
crSc-S108N-TTTG-double1-AAAT-R1	gaaaGGTCTCACACTTAGTAGAAATTATTTCGACATGCCAAACTCTAAGAAGTT
crScDHFR-C59R-TTTG-F1	TGTAGATGACATGAAGTACTTCTGT
crSc-C59R-TTTG-double2-F1	ctttGGTCTCTAGTGTAGATGACATGAAGTACTTCTGT
crScDHFR-C59R-TTTG-R1	TTGTACTTCAACTTTTCGTACTTAGATT
crSc-C59R-TTTG-double1-R1	gaaaGGTCTCACACTTAGTAGAAATTTTGTACTTCAACTTTTCGTACTTAGATT
crSc-C59R-TTTG-double1-AAAT-R1	gaaaGGTCTCACACTTAGTAGAAATTATTTTTGTACTTCAACTTTTCGTACTTAGATT
Primers for preparing NGS samples
106-110NNK-pool-TF1	ctgtggataatgtaaatgatatgcc
106-110NNK-pool-TR1	tcttgataaacaacggaacctc
ScD54N-1TF1	ctatttggccttACATCGGAGGTTTGGGTAACAAGGGTGTT
ScD54N-2TF1	ctatttggccttAGTCGAGAGGTTTGGGTAACAAGGGTGTT
ScD54N-3TF1	ctatttggccttTCCGATGAGGTTTGGGTAACAAGGGTGTT
ScD54N-1TR1	aaagcggatttgACATCGCAACTTCTTAGAGTTTGGCATGTCG
ScD54N-2TR1	aaagcggatttgAGTCGACAACTTCTTAGAGTTTGGCATGTCG
ScD54N-3TR1	aaagcggatttgTCCGATCAACTTCTTAGAGTTTGGCATGTCG
ScC59R+S108N-1TF1	ctatttggccttACATCGCATGGAAGTGTAACTCTTTGGACATG
ScC59R+S108N-2TF1	ctatttggccttAGTCGACATGGAAGTGTAACTCTTTGGACATG
ScC59R+S108N-3TF1	ctatttggccttTCCGATCATGGAAGTGTAACTCTTTGGACATG
ScC59R+S108N-1TR1	aaagcggatttgACATCGATGGCTTGAACTTCTTTGGGATAG
ScC59R+S108N-2TR1	aaagcggatttgAGTCGAATGGCTTGAACTTCTTTGGGATAG
ScC59R+S108N-3TR1	aaagcggatttgTCCGATATGGCTTGAACTTCTTTGGGATAG
Scdul-ngs-F1	CATGGAAGTGTAACTCTTTGGACATG
Scdul-ngs-R1	CGTCGAAGTCTTCCTTCTTCAAAG
Scdul-yeast-F1	GCCATGGAAGTGTAACTCTTTG
Scdul-yeast-R1	AGTCTTCCTTCTTCAAAGTTCTAGAC
Primers for sequencing genomic target genes (ADE2, PfDHFR, Sc-optDHFR )
BY-ADE2-F2	TGTTATGCGCCTGCTAGAG
BY-ADE2-R2	GTCACTTCAAATGGAACGCC
DHFR-TF1	atgatggaacaagtctgcgacg
DHFR-TR1	agcaacctgacctacaggaaagag
pfDHFR-Sc-TF1	ctgtagttaacattatgctttgc
pfDHFR-Sc-TR1	tgaggcttatcagttctatcac
ScDHFR-dul-TF1	CAATGGCTTGAACTTCTTTG
ScDHFR-dul-TR1	GATTCGTTAACGTAAGTAGTAAC
