# Supplementary material for: Benchmarking the PAM compatibility of Cas12a variants for high-throughput yeast genetic variant engineering
Source: Appl Environ Microbiol. 2025 Nov 25;91(12):e01618-25. doi: 10.1128/aem.01618-25 (PMC12724276; doi:10.1128/aem.01618-25)
Supplement: Table S3 — List of crRNA with donor. [file aem.01618-25-s0004.xlsx]

## Sheet: Sheet1
Name	PAM	Protospacer	donor
For determining the editing window
crADE2-1(-7)	TTTC	CCGGTTGTGGTATATTTGGTGTG	ACTCCGTTCAACTTAAGGCGAAGTTGTTGGCAGAAAATGCAATCAAATCTTAACCCGGTTGTGGTATATTTGGTGTGGAAATGTTCTATTTAGAAACAGGGGAATTGCTTATTAACGAAATT
crADE2-8(-16)	TTTC	CCGGTTGTGGTATATTTGGTGTG	ACTCCGTTCAACTTAAGGCGAAGTTGTTGGCAGAAAATGCAATCAAATCTTTCCCAGGTTGTGGTTAATTTGGTGTGGAAATGTTCTATTTAGAAACAGGGGAATTGCTTATTAACGAAATT
crADE2-9(-21)	TTTC	CCGGTTGTGGTATATTTGGTGTG	ACTCCGTTCAACTTAAGGCGAAGTTGTTGGCAGAAAATGCAATCAAATCTTTCCCCTAATGTGGTATATTTGGTGTGGAAATGTTCTATTTAGAAACAGGGGAATTGCTTATTAACGAAATT
crADE2-10(-31)	TTTC	CCGGTTGTGGTATATTTGGTGTG	GAGTTCCGGACTCCGTTCAACTTAAGGCGAAGTTGTTGGCAGAAAATGCATAAAAATCTTTCCCAGGTTGTGGTATATTTGGTGTGGAAATGTTCTATTTAGAAACAGGGGAATTGCTTATTAACGAAATT
crADE2-2(+8)	TTTC	CACACCAAATATACCACAACCGG	CCTTGGGGCAATTTCGTTAATAAGCAATTCCCCTGTTTCTAAATAGAACATCTCCACACCAAATATACCACAACCGGGTTAAGATTTGATTGCATTTTCTGCCAACAACTTCGCCTTAAGTTGAACGGAG
crADE2-12(+15)	TTTC	CACACCAAATATACCACAACCGG	CCTTGGGGCAATTTCGTTAATAAGCAATTCCCCTGTTTCTAAATAGAACATCTCGACACCAAATATACCACAACCGGGAAAAGATTAGATTGCATTTTCTGCCAACAACTTCGCCTTAAGTTGAACGGAGTCCGGAA
crADE2-13(+30)	TTTC	CACACCAAATATACCACAACCGG	CCTTGGGGCAATTTCGTTAATAAGCAATTCCCCTGTTTCTAAATAGAACATCTCGACACCAAATATACCACAACCGGGAAAAGATTTGATTGCATTTTCTTACAACAACTTCGCCTTAAGTTGAACGGAGTCCGGAACTCTAGCAGGCGCAT
For PAM testing
crADE2-ATTG	ATTG	CCCCAAGGCCTCACAACTCTGGA	TTGGTGTGGAAATGTTCTATTTAGAAACAGGGGAATTGCTTATTAACGAAATAGCCCCAAGGCCTCACAACTAAGGACATTATACCATTGATGCTTGCGTCACTTCTCAATTTGAAGCTCATTT
crADE2-CTTG	CTTG	CGAAAGAGCATTGGCGACTCCAG	TATGCTAAATGTTCTTGGAGACAAACATACAAAAGATAAAGAGCTAGAATAATGCGAAAGAGCATTGGCGACTCCAGGTTCCTCAGTGTACTTATATGGAAAAGAGTCTAGACCTAACAGAA
crADE2-GTTG	GTTG	TGGTATATTTGGTGTGGAAATGT	TCAACTTAAGGCGAAGTTGTTGGCAGAAAATGCAATCAAATCTTTTCCCTAATGTGGTATATTTGGTGTGGAAATGTTCTATTTAGAAACAGGGGAATTGCTTATTAACGAAATTGCCCCAA
crADE2-GTTA	GTTA	ATAAGCAATTCCCCTGTTTCTAA	GACGCAAGCATCAATGGTATAATGTCCAGAGTTGTGAGGCCTTGGGGCAATTTCGTTAATCAACAATTCCCCTTATTCTAAATAGAACATTTCCACACCAAATATACCACAACCGGGAAAAG
crADE2-ATTA	ATTA	CAGGTAGAACTGATATTCCAATC	TAAATATTATTGCCTCCAGTATGGCGGAATGTGAACAAAGGCTGAACTACATAACAGGTAGAACTGATTAACCAATCAAAATCTCTGTCGCTCAAAAGTTGGACTTGGAAGCAATGGTCAAA
crADE2-ATTG	ATTG	CTTATTAACGAAATTGCCCCAAG	CCCGGTTGTGGTATATTTGGTGTGGAAATGTTCTATTTAGAAACAGGGGAATAACTTATTAACGAAATTGCCCCAAGGCCTCACAACTCTGGACATTATACCATTGATGCTTGCGTCACTTC
crADE2-CTTA	CTTA	TATGGAAAAGAGTCTAGACCTAA	GAGCTAGAAACTTGCGAAAGAGCATTGGCGACTCCAGGTTCCTCAGTGTACCTGTATGGAAAAGAGTCTTAACCTAACAGAAAAGTAGGTCACATAAATATTATTGCCTCCAGTATGGCGGA
crADE2-TATA	TATA	AGTACACTGAGGAACCTGGAGTC	ATAATATTTATGTGACCTACTTTTCTGTTAGGTCTAGACTCTTTTCCATACAATTACACTGAGGAACCTGGAGTCGCCAATGCTCTTTCGCAAGTTTCTAGCTCTTTATCTTTTGTATGT
crADE2-TATC-1	TATC	CACAAGGACAATATTTGTGACTT	ATTGTGAGATCTGTTAACGGTTTAGTGTTTTCTTACCCAATTGTAGAGACGTAACACAAGGACAATATTTGTGACTTATGTTATGCGCCTGCTAGAGTTCCGGACTCCGTTCAACTTAAGGC
crADE2-TATC-2	TATC	AGTTCTACCTGTAATGTAGTTCA	GACCATTGCTTCCAAGTCCAACTTTTGAGCGACAGAGATTTTGATTGGAATATCAGTCCGACCTGTAATTTAGTTCAGCCTTTGTTCACATTCCGCCATACTGGAGGCAATAATATTTATGT
crADE2-TATG	TATG	GCGGAATGTGAACAAAGGCTGAA	GAGTCTAGACCTAACAGAAAAGTAGGTCACATAAATATTATTGCCTCCAGCATGGCGTAATGTGAACAAAGGCTGAACTACATTACAGGTAGAACTGATATTCCAATCAAAATCTCTGTCGC
crADE2-TATG-2	TATG	CCAAAGTCCTCGACTTCAAGACG	TCCGGAATCATTTCCTTATTCTTTACAACGAAGTTACCTCTTCCATCGTAGGCTTAAGTCCTCGACTTCAAGACGAATGGAAAACCCAAATCTCTTCCAACATTCAATAGGGACGTCTCA
crADE2-TATT	TATT	GGATTTGCCAATGCCAAAGAATT	TACCATTGATGCTTGCGTCACTTCTCAATTTGAAGCTCATTTGAGATCAATACTGGATTTGCCAATGCCATAAAATTTCACATCTTTCTCCACCATTACAACGAACGCCATTATGCTAAATGT
crADE2-TCTA	TCTA	AATAGAACATTTCCACACCAAAT	GAGTTGTGAGGCCTTGGGGCAATTTCGTTAATAAGCAATTCCCCTGTTTCCAATTAGAACATTTCCACACCAAATATACCACAACCGGGAAAAGATTTGATTGCATTTTCTGCCAACAAC
crADE2-TCTA-2	TCTA	CCTGTAATGTAGTTCAGCCTTTG	GCTTCCAAGTCCAACTTTTGAGCGACAGAGATTTTGATTGGAATATCAGTGCGACCTGTAATTTAGTTCAGCCTTTGTTCACATTCCGCCATACTGGAGGCAATAATATTTATGTGACCTAC
crADE2-TCTC	TCTC	CACCATTACAACGAACGCCATTA	TCATTTGAGATCAATATTGGATTTGCCAATGCCAAAGAATTTCACATCTTTCAGCACCTAAACAACGAACGCCATTATGCTAAATGTTCTTGGAGACAAACATACAAAAGATAAAGAGCTAG
crADE2-TCTC-2	TCTC	CAAGAACATTTAGCATAATGGCG	TCGCCAATGCTCTTTCGCAAGTTTCTAGCTCTTTATCTTTTGTATGTTTGTCGCCAAGAACATTTAGCATTTAGGCGTTCGTTGTAATGGTGGAGAAAGATGTGAAATTCTTTGGCATTGGC
crADE2-TCTG	TCTG	CCAACAACTTCGCCTTAAGTTGA	ACATTTCCACACCAAATATACCACAACCGGGAAAAGATTTGATTGCATTTTCGGCCAACAACTTCGCCTTTTATTGAACGGAGTCCGGAACTCTAGCAGGCGCATAACATAAGTCACAAATA
crADE2-TCTT	TCTT	TTCCCGGTTGTGGTATATTTGGT	CTCCGTTCAACTTAAGGCGAAGTTGTTGGCAGAAAATGCAATCAAATCTTTTCCCTAATGTGGTATATTTGGTGTGGAAATGTTCTATTTAGAAACAGGGGAATTGCTTATTAACGAAATTG
crADE2-TGTA	TGTA	ATGTAGTTCAGCCTTTGTTCACA	AAGTCCAACTTTTGAGCGACAGAGATTTTGATTGGAATATCAGTTCTACCGGTAATTTAGTTCAGCCTTTGTTCACATTCCGCCATACTGGAGGCAATAATATTTATGTGACCTACTTTTCT
crADE2-TGTC	TGTC	GCTCAAAAGTTGGACTTGGAAGC	CAAAGGCTGAACTACATTACAGGTAGAACTGATATTCCAATCAAAATCTCGGTCGCTTAAAAGTTGGACTTGGAAGCAATGGTCAAACCATTGGTTGGAATCATCATGGGATCAGACTCTGA
crADE2-TGTG	TGTG	GTATATTTGGTGTGGAAATGTTC	AACTTAAGGCGAAGTTGTTGGCAGAAAATGCAATCAAATCTTTTCCCGGTTGCGGTATATTTGGTGTGTAAATGTTCTATTTAGAAACAGGGGAATTGCTTATTAACGAAATTGCCCCAAGG
crADE2-TGTT	TGTT	CACATTCCGCCATACTGGAGGCA	CAGAGATTTTGATTGGAATATCAGTTCTACCTGTAATGTAGTTCAGCCTTTGCTCACATTCCGCCATACTTTAGGCAATAATATTTATGTGACCTACTTTTCTGTTAGGTCTAGACTCTTTT
crADE2-TTTA	TTTA	GAAACAGGGGAATTGCTTATTAA	GCAATCAAATCTTTTCCCGGTTGTGGTATATTTGGTGTGGAAATGTTCTATCTAGAGACAGGGGAATTGTAAATTAACGAAATTGCCCCAAGGCCTCACAACTCTGGACATTATACCATTGA
crADE2-TTTC	TTTC	CCGGTTGTGGTATATTTGGTGTG	ACTCCGTTCAACTTAAGGCGAAGTTGTTGGCAGAAAATGCAATCAAATCTTAACCCGGTTGTGGTATATTTGGTGTGGAAATGTTCTATTTAGAAACAGGGGAATTGCTTATTAACGAAATT
crADE2-TTTG	TTTG	GTGTGGAAATGTTCTATTTAGAA	CGAAGTTGTTGGCAGAAAATGCAATCAAATCTTTTCCCGGTTGTGGTATATTCGGCGTGGAAATGTTCTATTAAGAAACAGGGGAATTGCTTATTAACGAAATTGCCCCAAGGCCTCACAACT
crADE2-TTTT	TTTT	GATTGGAATATCAGTTCTACCTG	AATGGTTTGACCATTGCTTCCAAGTCCAACTTTTGAGCGACAGAGATTTTGATTGGTTAATCAGTTCTACCTGTAATGTAGTTCAGCCTTTGTTCACATTCCGCCATACTGGAGGCAATAAT
crADE2-TACC	TACC	ATTGATGCTTGCGTCACTTCTCA	GAATTGCTTATTAACGAAATTGCCCCAAGGCCTCACAACTCTGGACATTATACCTAAGATGCTTGCGTCACTTCTCAATTTGAAGCTCATTTGAGATCAATATTGGATTTGCCAATGCCAAA
crADE2-TTCC	TTCC	CACAAGGACAATATTTGTGACTT	GACTATCCACAAGGACAATATTTGTGACTTATGTTATGCGCCTGCTAGAGTTCCGGACTAAGTTCAACTTAAGGCGAAGTTGTTGGCAGAAAATGCAATCAAATCTTTTCCCGGTTGTGGTA
crADE2-TCCC	TCCC	GGTTGTGGTATATTTGGTGTGGA	TTCAACTTAAGGCGAAGTTGTTGGCAGAAAATGCAATCAAATCTTTTCCCTAATGTGGTATATTTGGTGTGGAAATGTTCTATTTAGAAACAGGGGAATTGCTTATTAACGAAATTGCCCCA
crADE2-CTCC	CTCC	AGGTTCCTCAGTGTACTTATATG	CAAACATACAAAAGATAAAGAGCTAGAAACTTGCGAAAGAGCATTGGCGACTCCAGGTTAATCAGTGTACTTATATGGAAAAGAGTCTAGACCTAACAGAAAAGTAGGTCACATAAATATTA
crADE2-CTCA	CTCA	CAACTCTGGACATTATACCATTG	TTCTATTTAGAAACAGGGGAATTGCTTATTAACGAAATTGCCCCAAGGCCGCACTAATCTGGACATTATACCATTGATGCTTGCGTCACTTCTCAATTTGAAGCTCATTTGAGATCAATAT
crADE2-CCCC	CCCC	AAGGCCTCACAACTCTGGACATT	TGTGGAAATGTTCTATTTAGAAACAGGGGAATTGCTTATTAACGAAATTGCCCCATAACCTCACAACTCTGGACATTATACCATTGATGCTTGCGTCACTTCTCAATTTGAAGCTCATTTGA
crADE2-ACTC	ACTC	CAGGTTCCTCAGTGTACTTATAT	AAACATACAAAAGATAAAGAGCTAGAAACTTGCGAAAGAGCATTGGCGACGCCATAATCCTCAGTGTACTTATATGGAAAAGAGTCTAGACCTAACAGAAAAGTAGGTCACATAAATATT
crADE2-TCTA-3	TCTA	TTTAGAAACAGGGGAATTGCTTA	CGCCATTATGCTAAATGTTCTTGGAGACAAACATACAAAAGATAAAGAGTAAGAGACTTGCGAAAGAGCATTGGCGACTCCAGGTTCCTCAGTGTACTTATATGGAAAAGAGTCTAGACC
crADE2-GGTG	GGTG	TGGAAATGTTCTATTTAGAAACA	TTGTTGGCAGAAAATGCAATCAAATCTTTTCCCGGTTGTGGTATATTTGGAGTGTAAATGTTCTATTTAGAAACAGGGGAATTGCTTATTAACGAAATTGCCCCAAGGCCTCACAACTCT
crADE2-PAMchange	TATA	TGGAAAAGAGTCTAGACCTAACA	GCTAGAAACTTGCGAAAGAGCATTGGCGACTCCAGGTTCCTCAGTGTACTCAGATGGATAAGAGTCTAGACCTAACAGAAAAGTAGGTCACATAAATATTATTGCCTCCAGTATGGCGGAAT
PAMtest	TATA	AGTACACTGAGGAACCTGGAGTC	AGGCAATAATATTTATGTGACCTACTTTTCTGTTAGGTCTAGACTCTTTTCCATATAAATACACTGAGGAACCTGGAGTCGCCAATGCTCTTTCGCAAGTTTCTAGCTCTTTATCTTTTGTATGT
For CAN1
CAN1-TCTA	TCTA	TGGAGGATGGCATAGGTGATGAA	TGTATCCATTGCGCTCTTTCCCGACGAGAGTAAATGGCGAGGATACGTTCTAAATGGAGGATGGCATAGGTGATGAAGATGAAGGAGAAGTACAGAACGCTGAAGTGAAGAGAGAGCTTAAG
CAN1-TTTC	TTTC	ACCCAAGGACTGCGTGACAGAAT	CTTTGTGAGAAAACTGTGAAAGAGGATGTAACAGGGATGAATGTAGCCATTTCTTACAAGGACTGCGTGACAGAATATGCCAAAGAACCCATAAATAAATATGATATAAGAGCGCCCACTG
CAN1-TTTG	TTTG	CAGCTTCACCAGCAGTGATACCA	AGATACGGAAAACAACTTTTTTGATGGCTCTTGGAACGGATTTTCTGGGGTTTGCTTATTCACCAGCAGTGATACCAACTAGTTCAGTACCTTGAAATGTGAAGGCAGCGTTAATCAAAGAG
For LYP1
LYP1-TTTA	TTTA	GTAACATAATAACGTCCAATAAA	GTCTATAACGATAACAAAAGACATCGTATATATATATATATATGGGCAGGTTTTAAAACATAATAACGTCCAATAAATGGGACGAGAAACAAAACAACATTGGCGAACAGAGCATGCAGGAA
LYP1-TTTG	TTTG	ACAGGGAAAAAATTCATCAAAGT	ATGGCTAAAACTTTAACAGAGGCCACCCAGAACTCAAATTCACCATAAACTTTTTAAGGGAAAAAATTCATCAAAGTAATAATTACCCAGAATATCGCAATCCAGGCCGCTAATGGAACTTT
LYP1-TCTA	TCTA	TTGATGAGAAACAGTACAACACA	TAGAACATGAGATGGAAGCAATAGATCCAAGTAATAAGACGACCCCATACTCTTAAGATGAGAAACAGTACAACACAAAAAAGAAGCATGGGTCATTGCAAGGTGGCGCAATTGCTGATGTA
For PfDHFR
crPfDHFR-S108N-TTTC	TTTC	CCAGCTTGTTCTTCCCATAACTA	CAATATAACATTTATCCTATTGCTTAAAGGTTTAAATTTTTTTGGAATGCTTTCCCAGTTTGTTCTTCCCATAACTACAACATTTTGTAATTTTTTAGAATTAGGCATATCATTTACATTAT
crPfDHFR-S108N-TATG	TATG	GGAAGAACAAGCTGGGAAAGCAT	GATAATGTAAATGATATGCCTAATTCTAAAAAATTACAAAATGTTGTAGTTATGGGCAGAACAAACTGGGAAAGCATTCCAAAAAAATTTAAACCTTTAAGCAATAGGATAAATGTTATATT
crPfDHFR-S108N-TTTG	TTTG	GAATGCTTTCCCAGCTTGTTCTT	AGGTTCTAGACAATATAACATTTATCCTATTGCTTAAAGGTTTAAATTTTTTTGGGATGCTTTCCCAGTTTGTTCTTCCCATAACTACAACATTTTGTAATTTTTTAGAATTAGGCATATCA
crPfDHFR-C59R-TTTG	TTTG	TGCAGTTACAACATATGTGAATG	AAATAAAGGAGTATTACCATGGAAATGTAATTCCCTAGATATGAAATATTTT AGA GCAGTTACAACATATGTGAATGAATCAAAATATGAAAAATTGAAATATAAGAGATGTAAATATTTAA
crPfDHFR-D54N-TTTC	TTTC	ATATCTAGGGAATTACATTTCCA	AATTTTTCATATTTTGATTCATTCACATATGTTGTAACTGCACAAAAATATTTCATGTTTAGGGAATTACATTTCCATGGTAATACTCCTTTATTTCCTAGACCTCTAAATGTGTAGTTATT
crPfDHFR-D54N-TACC	TACC	ATGGAAATGTAATTCCCTAGATA	TGAGGTTTTTAATAACTACACATTTAGAGGTCTAGGAAATAAAGGAGTATTGCCATGGAAATGTAATTCCCTAAACATGAAATATTTTTGTGCAGTTACAACATATGTGAATGAATCAAAATATGA
crPfDHFR-D54N-TGTA	TGTA	ATTCCCTAGATATGAAATATTTT	ATAACTACACATTTAGAGGTCTAGGAAATAAAGGAGTATTACCATGGAAATGTAATTCCCTAAACATGAAATATTTTTGTGCAGTTACAACATATGTGAATGAATCAAAATATGAAAAATTG
crPfDHFR-D54N-TATC	TATC	TAGGGAATTACATTTCCATGGTA	TTCATATTTTGATTCATTCACATATGTTGTAACTGCACAAAAATATTTCATGTTTA A GGAATTACATTTCCATGGTAATACTCCTTTATTTCCTAGACCTCTAAATGTGTAGTTATTAAAAA
crPfDHFR-E236*-TTTG	TTTG	TTCATTTAACATTTTATTATTCG	ATCATTCTTTAAAGGCATATCATTATTTTTTTCTTCTCCTTTTATACAATTTTGTTAATTTAACATTTTATTATTCGTTTTCTTATAAATGATAAAATCCAATGTTGTATTGTTACTAGTAT
For Sc-optDHFR
crSc-optDHFR-D54N-TGTA	TGTA	ACTCTTTGGACATGAAGTACTTC	ACAACTACACTTTCAGAGGTTTGGGTAACAAGGGTGTTTTGCCATGGAAGTGTAACTCATTGAACATGAAGTACTTCTGTGCTGTTACTACTTACGTTAACGAATCTAAGTACGAAAAGTTG
crSc-optDHFR-D54N-TGTC	TGTC	CAAAGAGTTACACTTCCATGGCA	TTCGTACTTAGATTCGTTAACGTAAGTAGTAACAGCACAGAAGTACTTCATGTTCAATGAGTTACACTTCCATGGCAAAACACCCTTGTTACCCAAACCTCTGAAAGTGTAGTTGTTGAAAA
crSc-optDHFR-D54N-TTTG	TTTG	CCATGGAAGTGTAACTCTTTGGA	AACGAAGTTTTCAACAACTACACTTTCAGAGGTTTGGGTAACAAGGGTGTTTTGCCTTGGAAGTGTAACTCTTTGAACATGAAGTACTTCTGTGCTGTTACTACTTACGTTAACGAATCTAAGTAC
crSc-optDHFR-C59R-TTTG	TTTG	GACATGAAGTACTTCTGTGCTGT	ACTTTCAGAGGTTTGGGTAACAAGGGTGTTTTGCCATGGAAGTGTAACTCTTTGGATATGAAGTACTTCAGAGCTGTTACTACTTACGTTAACGAATCTAAGTACGAAAAGTTGAAGTACAA
crSc-optDHFR-S108N-TTTG	TTTG	GGATAGATTCCCAAGAAGTTCTA	AAGTTCTAGACAAGATAACGTTGATTCTGTTAGACAATGGCTTGAACTTCTTTGGAATAGATTCCCAATTAGTTCTACCCATAACAACAACGTTTTGCAACTTCTTAGAGTTTGGCATGTCG
crSc-optDHFR-S108N-TATG	TATG	GGTAGAACTTCTTGGGAATCTAT	GACAACGTTAACGACATGCCAAACTCTAAGAAGTTGCAAAACGTTGTTGTTATGGGAAGAACTAATTGGGAATCTATCCCAAAGAAGTTCAAGCCATTGTCTAACAGAATCAACGTTATCTT
